# Supplementary material for: Flexible Amperometric Immunosensor Based on Colloidal Quantum Dots for Detecting the Myeloperoxidase (MPO) Systemic Inflammation Biomarker
Source: Biosensors (Basel). 2023 Feb 10;13(2):255. doi: 10.3390/bios13020255 (PMC9954662; doi:10.3390/bios13020255)
Supplement: Supplementary file 1 [file biosensors-13-00255-s001.zip]

Archive with 1 entries (1 files):
- biosensors-2067073-supplementary.pdf
